# Supplementary material for: Simulated Oxygen Supply Efficiency Assessment to Represent Stored Red Blood Cells Quality
Source: Life (Basel). 2026 Jan 26;16(2):205. doi: 10.3390/life16020205 (PMC12941439; doi:10.3390/life16020205)
Supplement: Supplementary file 1 [file life-16-00205-s001.zip]

Archive with 1 entries (1 files):
- life-4060861-supplementary.pdf
